# Supplementary material for: Evolutionary Origin of Prolonged Delayed Fertilization in the Fagaceae
Source: Ecol Evol. 2026 May 13;16(5):e73662. doi: 10.1002/ece3.73662 (PMC13171224; doi:10.1002/ece3.73662)
Supplement: Supplementary file 1 — Table S1: List of Fagaceae species analyzed and their trait information. [file ECE3-16-e73662-s003.xlsx]

## Sheet: Table S1
Table S1. List of Fagaceae species analyzed and their trait information.
Taxon ID	Taxon ID of Zhou et al. 2022	Family	Genus	Section	Fruiting traits	Pollination traits	Leaf traits	Remarks	References
Betula pendula (genome)	Betula pendula (genome)	Betulaceae	Betula	-	1-year	AN	DEC		Flora of China (Brach and Song, 2006)
Castanea dentata	Castanea dentata	Fagaceae	Castanea	-	1-year	EN	DEC		Flora of North America (Nixon, 1997)
Castanea henryi	Castanea henryi	Fagaceae	Castanea	-	1-year	EN	DEC		Flora of China (Brach and Song, 2006)
Castanea mollissima (genome)	Castanea mollissima (genome)	Fagaceae	Castanea	-	1-year	EN	DEC		Flora of China (Brach and Song, 2006)
Castanea pumila_1	Castanea pumila_1	Fagaceae	Castanea	-	1-year	EN	DEC		Flora of North America (Nixon, 1997)
Castanea seguinii	Castanea seguinii	Fagaceae	Castanea	-	1-year	EN	DEC		Flora of China (Brach and Song, 2006)
Castanopsis carlesii_1	Castanopsis carlesii_1	Fagaceae	Castanopsis	-	2-year	EN	EVE		Flora of China (Brach and Song, 2006)
Castanopsis eyrei	Castanopsis eyrei	Fagaceae	Castanopsis	-	2-year	EN	EVE		Flora of China (Brach and Song, 2006)
Castanopsis fabri	Castanopsis fabri	Fagaceae	Castanopsis	-	2-year	EN	EVE		Flora of China (Brach and Song, 2006)
Castanopsis fargesii	Castanopsis fargesii	Fagaceae	Castanopsis	-	2-year	EN	EVE		Flora of China (Brach and Song, 2006)
Castanopsis fissa	Castanopsis fissa	Fagaceae	Castanopsis	-	1-year	EN	EVE		Flora of China (Brach and Song, 2006)
Castanopsis hainanensis	Castanopsis hainanensis	Fagaceae	Castanopsis	-	2-year	EN	EVE		Flora of China (Brach and Song, 2006)
Castanopsis hystrix	Castanopsis hystrix	Fagaceae	Castanopsis	-	2-year	EN	EVE		Flora of China (Brach and Song, 2006)
Castanopsis jucunda_1	Castanopsis jucunda_1	Fagaceae	Castanopsis	-	2-year	EN	EVE		Flora of China (Brach and Song, 2006)
Castanopsis lamontii	Castanopsis lamontii	Fagaceae	Castanopsis	-	2-year	EN	EVE		Flora of China (Brach and Song, 2006)
Castanopsis nigrescens	Castanopsis nigrescens	Fagaceae	Castanopsis	-	2-year	EN	EVE		Flora of China (Brach and Song, 2006)
Castanopsis orthacantha	Castanopsis orthacantha	Fagaceae	Castanopsis	-	2-year	EN	EVE		Flora of China (Brach and Song, 2006)
Castanopsis sclerophylla_1	Castanopsis sclerophylla_1	Fagaceae	Castanopsis	-	1-year	EN	EVE		Flora of China (Brach and Song, 2006)
Chrysolepis chyrsophylla	Chrysolepis chyrsophylla	Fagaceae	Chrysolepis	-	2-year	EN	EVE		Flora of North America (Nixon, 1997); Crepet and Nixon (1989); Yao et al. (2023)
Chrysolepis sempervirens	Chrysolepis sempervirens	Fagaceae	Chrysolepis	-	2-year	EN	EVE		Flora of North America (Nixon, 1997); Crepet and Nixon (1989); Yao et al. (2023)
Fagus lucida_1	Fagus lucida_1	Fagaceae	Fagus	-	1-year	AN	DEC		Flora of China (Brach and Song, 2006)
Fagus sylvatica (genome)	Fagus sylvatica (genome)	Fagaceae	Fagus	-	1-year	AN	DEC		Crepet and Nixon (1989)
Lithocarpus amygdalifolius	Lithocarpus amygdalifolius	Fagaceae	Lithocarpus	-	2-year	EN	EVE		Flora of China (Brach and Song, 2006)
Lithocarpus calophyllus	Lithocarpus calophyllus	Fagaceae	Lithocarpus	-	2-year	EN	EVE		Flora of China (Brach and Song, 2006)
Lithocarpus corneus	Lithocarpus corneus	Fagaceae	Lithocarpus	-	2-year	EN	EVE	The fruiting trait datum was judged based on the specimen examination.	Flora of China (Brach and Song, 2006)
Lithocarpus haipinii	Lithocarpus haipinii	Fagaceae	Lithocarpus	-	2-year	EN	EVE		Flora of China (Brach and Song, 2006)
Lithocarpus hancei	Lithocarpus hancei	Fagaceae	Lithocarpus	-	2-year	EN	EVE		Flora of China (Brach and Song, 2006)
Lithocarpus longanoides	Lithocarpus longanoides	Fagaceae	Lithocarpus	-	2-year	EN	EVE		Flora of China (Brach and Song, 2006)
Lithocarpus longipedicellatus	Lithocarpus longipedicellatus	Fagaceae	Lithocarpus	-	2-year	EN	EVE		Flora of China (Brach and Song, 2006)
Lithocarpus tephrocarpus	Lithocarpus tephrocarpus	Fagaceae	Lithocarpus	-	2-year	EN	EVE	The fruiting trait datum was judged based on the original observation.	Flora of China (Brach and Song, 2006)
Lithocarpus truncatus	Lithocarpus truncatus	Fagaceae	Lithocarpus	-	2-year	EN	EVE		Flora of China (Brach and Song, 2006)
Lithocarpus uvariifolius	Lithocarpus uvariifolius	Fagaceae	Lithocarpus	-	2-year	EN	EVE		Flora of China (Brach and Song, 2006)
Notholithocarpus densiflorus_1	Notholithocarpus densiflorus_1	Fagaceae	Notholithocarpus	-	2-year	EN	EVE		Flora of North America (Nixon, 1997); Wright and Dodd (2013)
Quercus acutissima_1	Quercus acutissima_1	Fagaceae	Quercus	Cerris	2-year	AN	DEC		Flora of China (Brach and Song, 2006)
Quercus agrifolia	Quercus agrifolia	Fagaceae	Quercus	Lobatae	1-year	AN	EVE		Flora of North America (Nixon, 1997)
Quercus alba_1	Quercus alba_1	Fagaceae	Quercus	Quercus	1-year	AN	DEC		Flora of North America (Nixon, 1997)
Quercus aliena_1	Quercus aliena_1	Fagaceae	Quercus	Quercus	1-year	AN	DEC		Flora of China (Brach and Song, 2006)
Quercus aquifolioides_1	Quercus aquifolioides_1	Fagaceae	Quercus	Ilex	2-year	AN	EVE	The fruiting trait datum was judged based on the specimen examination.	Flora of China (Brach and Song, 2006); Wilson (1916)
Quercus canariensis	Quercus canariensis	Fagaceae	Quercus	Quercus	1-year	AN	DEC		Vicioso (1950); Tessier et al. (1993)
Quercus castaneifolia	Quercus castaneifolia	Fagaceae	Quercus	Cerris	2-year	AN	DEC (SUB)		Rix and Kirkham (2009); Panahi et al. (2011); Panahi and Zare (2023)
Quercus cerris_1	Quercus cerris_1	Fagaceae	Quercus	Cerris	2-year	AN	DEC		Jones (1959); Hedge and Yaltirik (1994); Sancho-Knapik et al. (2021)
Quercus championii	Quercus championii	Fagaceae	Quercus	Cyclobalanopsis	1-year	AN	EVE		Flora of China (Brach and Song, 2006)
Quercus chenii_1	Quercus chenii_1	Fagaceae	Quercus	Cerris	2-year	AN	DEC		Flora of China (Brach and Song, 2006)
Quercus chrysolepis	Quercus chrysolepis	Fagaceae	Quercus	Protobalanus	2-year	AN	EVE		Flora of North America (Nixon, 1997)
Quercus chungii	Quercus chungii	Fagaceae	Quercus	Cyclobalanopsis	2-year	AN	EVE	The fruiting trait datum was judged based on the specimen examination.	Flora of China (Brach and Song, 2006)
Quercus dentata_1	Quercus dentata_1	Fagaceae	Quercus	Quercus	1-year	AN	DEC		Flora of China (Brach and Song, 2006)
Quercus dolicholepis	Quercus dolicholepis	Fagaceae	Quercus	Ilex	2-year	AN	EVE		Flora of China (Brach and Song, 2006)
Quercus edithae	Quercus edithiae	Fagaceae	Quercus	Cyclobalanopsis	2-year	AN	EVE	The fruiting trait datum was judged based on the specimen examination.	Flora of China (Brach and Song, 2006)
Quercus ellipsoidalis	Quercus ellipsoidalis	Fagaceae	Quercus	Lobatae	2-year	AN	DEC		Flora of North America (Nixon, 1997)
Quercus engelmannii	Quercus engelmannii	Fagaceae	Quercus	Quercus	1-year	AN	EVE (SUB)		Flora of North America (Nixon, 1997); Hipp et al. (2018); Furze et al. (2021)
Quercus engleriana	Quercus engleriana	Fagaceae	Quercus	Ilex	2-year	AN	EVE	The fruiting trait datum was judged based on the specimen examination.	Flora of China (Brach and Song, 2006)
Quercus fabri_1	Quercus fabri_1	Fagaceae	Quercus	Quercus	1-year	AN	DEC		Flora of China (Brach and Song, 2006)
Quercus macrocalyx	Quercus fleuryi	Fagaceae	Quercus	Cyclobalanopsis	2-year	AN	EVE	The fruiting trait datum was judged based on the specimen examination.	Flora of China (Brach and Song, 2006); Deng et al. (2006)
Quercus fusiformis	Quercus fusiformis	Fagaceae	Quercus	Virentes	1-year	AN	EVE (SUB)		Flora of North America (Nixon 1997); Hipp et al. (2018); Furze et al. (2021)
Quercus gilva	Quercus gilva	Fagaceae	Quercus	Cyclobalanopsis	1-year	AN	EVE		Flora of China (Brach and Song, 2006)
Quercus griffithii_1	Quercus griffithii_1	Fagaceae	Quercus	Quercus	1-year	AN	DEC		Flora of China (Brach and Song, 2006)
Quercus guyavaefolia	Quercus guyavaefolia	Fagaceae	Quercus	Ilex	2-year	AN	EVE		Flora of China (Brach and Song, 2006)
Quercus hui	Quercus hui	Fagaceae	Quercus	Cyclobalanopsis	2-year	AN	EVE	The fruiting trait datum was judged based on the specimen examination.	Flora of China (Brach and Song, 2006)
Quercus ilex_1	Quercus ilex_1	Fagaceae	Quercus	Ilex	1-year	AN	EVE		Hedge and Yaltirik (1994); Matia et al. (2003); de Rigo and Caudullo (2016); Sancho-Knapik et al. (2021)
Quercus kelloggii	Quercus kelloggii	Fagaceae	Quercus	Lobatae	2-year	AN	DEC		Flora of North America (Nixon, 1997)
Quercus liaotungensis_1	Quercus liaotungensis_1	Fagaceae	Quercus	Quercus	1-year	AN	DEC	Excuded from the analysis.
Quercus lobata (genome)	Quercus lobata (genome)	Fagaceae	Quercus	Quercus	1-year	AN	DEC		Flora of North America (Nixon, 1997)
Quercus mongolica_1	Quercus mongolica_1	Fagaceae	Quercus	Quercus	1-year	AN	DEC		Flora of China (Brach and Song, 2006)
Quercus monimotricha_1	Quercus monimotricha_1	Fagaceae	Quercus	Ilex	2-year	AN	EVE		Flora of China (Brach and Song, 2006)
Quercus myrsinaefolia	Quercus myrsinaefolia	Fagaceae	Quercus	Cyclobalanopsis	1-year	AN	EVE		Flora of China (Brach and Song, 2006)
Quercus pagoda	Quercus pagoda	Fagaceae	Quercus	Lobatae	2-year	AN	DEC		Flora of North America (Nixon, 1997)
Quercus palustris_1	Quercus palustris_1	Fagaceae	Quercus	Lobatae	2-year	AN	DEC		Flora of North America (Nixon, 1997)
Quercus patelliformis	Quercus patelliformis	Fagaceae	Quercus	Cyclobalanopsis	2-year	AN	EVE		Flora of China (Brach and Song, 2006)
Quercus petraea	Quercus petraea	Fagaceae	Quercus	Quercus	1-year	AN	DEC		Vicioso (1950); Tessier et al. (1993); Hedge and Yaltirik (1994); Sancho-Knapik et al. (2021)
Quercus pontica	Quercus pontica	Fagaceae	Quercus	Ponticae	1-year	AN	DEC	Herbarium specimens of this species were also examined. However, no voucher specimen supporting 2-year fruiting was found.	Hedge and Yaltirik (1994); Kutbay et al. (2009)
Quercus rehderiana_1	Quercus pseudosemecarpifolia_1	Fagaceae	Quercus	Ilex	2-year	AN	EVE		Flora of China (Brach and Song, 2006)
Quercus pseudosetulosa	Quercus pseudosetulosa	Fagaceae	Quercus	Ilex	2-year	AN	EVE		Deng et al. (2024)
Quercus pubescens	Quercus pubescens	Fagaceae	Quercus	Quercus	1-year	AN	DEC		Tessier et al. (1993); Hedge and Yaltirik (1994); Tonioli et al. (2000)
Quercus robur (genome)	Quercus robur (genome)	Fagaceae	Quercus	Quercus	1-year	AN	DEC		Flora of China (Brach and Song, 2006); Flora of North America (Nixon, 1997); Vicioso (1950); Tessier et al. (1993); Hedge and Yaltirik (1994); Sancho-Knapik et al. (2021)
Quercus rubra_1	Quercus rubra_1	Fagaceae	Quercus	Lobatae	2-year	AN	DEC		Flora of North America (Nixon, 1997)
Quercus rugosa_1	Quercus rugosa_1	Fagaceae	Quercus	Quercus	1-year	AN	EVE		Flora of North America (Nixon, 1997)
Quercus sadleriana	Quercus sadleriana	Fagaceae	Quercus	Ponticae	1-year	AN	EVE		Flora of North America (Nixon, 1997)
Quercus senescens_1	Quercus senescens_1	Fagaceae	Quercus	Ilex	2-year	AN	EVE	The fruiting trait datum was judged based on the specimen examination.	Flora of China (Brach and Song, 2006)
Quercus serrata_1	Quercus serrata_1	Fagaceae	Quercus	Quercus	1-year	AN	DEC		Flora of China (Brach and Song, 2006)
Quercus spinosa	Quercus spinosa	Fagaceae	Quercus	Ilex	2-year	AN	EVE		Flora of China (Brach and Song, 2006)
Quercus suber (genome)	Quercus suber (genome)	Fagaceae	Quercus	Cerris	1-year & 2-year	AN	EVE		Elena-Rossello et. al. (1993); Díaz-Fernμndez et al. (2004); Sancho-Knapik et al. (2021)
Quercus texana	Quercus texana	Fagaceae	Quercus	Lobatae	2-year	AN	DEC		Flora of North America (Nixon, 1997)
Quercus tiaoloshanica	Quercus tiaoloshanica	Fagaceae	Quercus	Cyclobalanopsis	2-year	AN	EVE		Flora of China (Brach and Song, 2006); Chun and How (1958)
Quercus tomentella	Quercus tomentella	Fagaceae	Quercus	Protobalanus	2-year	AN	EVE		Flora of North America (Nixon, 1997)
Quercus vacciniifolia	Quercus vacciniifolia	Fagaceae	Quercus	Protobalanus	2-year	AN	EVE		Flora of North America (Nixon, 1997)
Quercus variabilis_1	Quercus variabilis_1	Fagaceae	Quercus	Cerris	2-year	AN	DEC		Flora of China (Brach and Song, 2006)
Quercus virginiana	Quercus virginiana	Fagaceae	Quercus	Virentes	1-year	AN	EVE (SUB)		Flora of North America (Nixon, 1997); Hipp et al. (2018); Furze et al. (2021); Kaproth et al. (2023)
Trigonobalanus doichangensis_1	Trigonobalanus doichangensis_1	Fagaceae	Trigonobalanus	-	1-year	AN	EVE		Flora of China (Brach and Song, 2006); Crepet and Nixon (1989)
Trigonobalanus excelsa	Trigonobalanus excelsa	Fagaceae	Trigonobalanus	-	UN	UN	UN	Excuded from the analysis.
Trigonobalanus verticillata	Trigonobalanus verticillata	Fagaceae	Trigonobalanus	-	1-year	EN	EVE	The fruiting trait datum was judged based on the specimen examination.	Soepadmo (1972); Crepet and Nixon (1989)
Abbreviations.
1-year: 1-year fruiting
2-year: 2-year fruiting
AN: Anemophily
EN: Entomophily
DEC: Deciduous
EVE: Evergreen
SUB: Subevergreen
UN: Unknown
Note.
This table summarizes the currently accepted scientific names (Taxon ID) and traits potentially associated with delayed fertilization (fruiting, pollination, and leafing traits) for the 90 Fagaceae species examined by Zhou et al. (2022). Because ancestral state reconstruction cannot accommodate multiple states for a single trait in BayesTraits, each species was assigned a single state. Castanea M…
References.
Brach, A. R., and Song, H. 2006. “eFloras: New directions for online floras exemplified by the Flora of China Project.” Taxon 55(1): 188–192. https://doi.org/10.2307/25065540
Chun, W. Y., and How, F. C. 1958. “Contributions to the Flora of South China (I).” Journal of Systematics and Evolution 7(1): 1–90. https://www.jse.ac.cn/EN/Y1958/V7/I1/1
Crepet, W. L., and Nixon, K. C. 1989. “Earliest megafossil evidence of Fagaceae: phylogenetic and biogeographic implications.” American Journal of Botany 76(6): 842–855. https://doi.org/10.2307/2444540
de Rigo, D., and Caudullo, G. 2016. “Quercus ilex in Europe: distribution, habitat, usage and threats.” In: San-Miguel-Ayanz, J., de Rigo, D., Caudullo, G., Houston Durrant, T., Mauri, A. (Eds.), European Atlas of Forest Tree Species. Publ. Off. EU, Luxembourg: e014bcd+.
Deng, M., Lin, L., Liu, L., Huang, S., Tu, Y., Lu, Z., and Huang, J. 2024. “Quercus zhekunii M.Deng & J.Huang, a new sclerophyllous oak from Guangxi, southwest China.” Nordic Journal of Botany 2025(6): e04512. https://doi.org/10.1111/njb.04512
Deng, M., Zhou, Z. K., Coombes, A. 2006. “Taxonomic notes on the genus Cyclobalanopsis (Fagaceae).” Annales Botanici Fennici 43(1): 57–61. http://ir.kib.ac.cn/handle/151853/3271
Díaz-Fernμndez, P. M., Climent, J., Gil, L. 2004. “Biennial acorn maturation and its relationship with flowering phenology in Iberian populations of Quercus suber.” Trees 18(6): 615–621. https://doi.org/10.1007/s00468-004-0325-z
Elena-Rossello, J. A., de Rio, J. M., Valdecantos, J. L. G., Santamaria, I. G. 1993. “Ecological aspects of the floral phenology of the cork-oak (Q. suber L.): Why do annual and biennial biotypes appear?” Annals of Forest Science 50: 114s–121s. https://doi.org/10.1051/forest:19930710
Furze, M. E., Wainwright, D. K., Huggett, B. A., Knipfer, T., McElrone, A. J., Brodersen, C. R. 2021. “Ecologically driven selection of nonstructural carbohydrate storage in oak trees.” New Phytologist 232(2): 567-578. https://doi.org/10.1111/nph.17605.
Hipp, A. L., Manos, P. S., González-Rodríguez, A., Hahn, M., Kaproth, M., McVay, J. D., Avalos, S. V., Cavender-Bares, J. 2018. “Sympatric parallel diversification of major oak clades in the Americas and the origins of Mexican species diversity.” New Phytologist 217(1): 439–452. https://doi.org/10.1111/nph.14773
Hedge, I. C., and Yaltirik, F. 1994. “The oaks of Turkey.” International Oaks 5: 3–21. https://www.internationaloaksociety.org/sites/default/files//files/IO/IOS%20Journal%20%235/Intl%20Oaks%20%235%20-%20p.3-22%20-%20The%20Oaks%20of%20Turkey.pdf
Jones E. W. 1959. “Quercus L.” Journal of Ecology 47(1): 169–222. https://doi.org/10.2307/2257253
Kaproth, M. A., Fredericksen, B. W., González-Rodríguez, A., Hipp, A. L., Cavender-Bares, J. 2023. “Drought response strategies are coupled with leaf habit in 35 evergreen and deciduous oak (Quercus) species across a climatic gradient in the Americas.” New Phytology 239(3): 888–904. https://doi.org/10.1111/nph.19019
Kutbay, G., Merev, N., Ok, T., and Ozbucak, T. 2009. “Some ecological traits and relationships of these traits with wood anatomy in Quercus pontica C. Koch.” Pakistan Journal of Botany 41(5): 2445–2454.
Mantia, T. L., Cullotta, S., Garfì, G. 2003. “Phenology and growth of Quercus ilex L. in different environmental conditions in Sicily (Italy).” Ecologia Mediterranea 29(1): 15–25. https://www.persee.fr/doc/ecmed_0153-8756_2003_num_29_1_1525
Nixon, K. C. 1997. “Fagaceae.” In: Flora of North America Editorial Committee (Eds.), Flora of North America 3. Oxford University Press, New York. 436–506. http://floranorthamerica.org/Fagaceae [2025.02.06 accessed.]
Panahi, P., Jamzad, Z., Pourmajidian, M. R., Fallah, A., and Pourhashemi, M. 2011. “A revision, of chestnut-leaved oak (Quercus castaneifolia C. A. Mey.; Fagaceae) in Hyrcanian Forests of Iran.” Caspian Journal of Environmental Sciences 9(2): 145–158. https://cjes.guilan.ac.ir/article_1069_1585a4e661be951db8337e627dc20de6.pdf
Panahi, P. and Zare, H. 2023. “Quercus castaneifolia subsp. recurvatus (Fagaceae) a new subspecies from Hyrcanian Forests, North of Iran.” Acta Botanica Hungarica 65(1-2): 121–131. https://doi.org/10.1556/034.65.2023.1-2.7
Rix, M., and Kirkham, T. 2009. “640. QUERCUS CASTANEIFOLIA: Fagaceae.” Curtis's Botanical Magazine 26(1/2): 54–63. https://doi.org/10.1111/j.1467-8748.2009.01636.x
Sancho-Knapik, D., Escudero, A., Mediavilla, S., Scoffoni, C., Zailaa, J., Cavender-Bares, J., Álvarez-Arenas, T. G., Molins, A., Alonso-Forn, D., Ferrio, J. P., Peguero-Pina, J. J., and Gil-Pelegrín E. 2021. “Deciduous and evergreen oaks show contrasting adaptive responses in leaf mass per area across environments.” New Phytologist 230(2): 521–534. https://doi.org/10.1111/nph.17151
Tessier, L., Nola, P., and Serre-Bacher, F. 1993. “Deciduous Quercus in the Mediterranean region: tree-ring/climate relationships.” New Phytologist 126(2): 355–367. https://doi.org/10.1111/j.1469-8137.1994.tb03955.x
Tonioli, M., Escarré, J., Lepart, J., and Speranza, M. 2000. “Facilitation and competition affecting the regeneration of Quercus pubescens Willd.” Ecoscience 8(3): 381–391. https://doi.org/10.1080/11956860.2001.11682666
Vicioso, C. 1950. “Revisión del género Quercus en España.” Ministerio de Agricultura. Dirección General de Montes, Caza y Pesca Fluvial. Instituto Forestal de Investigaciones y Experiencias, Año XXI. No. 51. Madrid, Spain. 1–194.
Wilson, E. H. 1916. “Plantae Wilsonianae: an enumeration of the woody plants collected in western China for the Arnold arboretum of Harvard university during the years 1907, 1908, and 1910.” In Sargent, CS. (Eds.) Publicat+A133:I140ions of the Arnold arboretum, No. 4, 3(2). The University press, Cambridge, MA, USA. 189–420. https://doi.org/10.5962/bhl.title.191
Wright, J. W., and Dodd, R. S. 2013. “Could tanoak mortality affect insect biodiversity? Evidence for insect pollination in tanoaks.” Madroño 60(2): 87–94. https://doi.org/10.3120/0024-9637-60.2.87
Yao, K., Deng, M., Lin, L., Hu, J., Yang, X., Li, Q., and Feng, Z. 2023. “The fertilization process in Lithocarpus dealbatus (Fagaceae) and its implication on the sexual reproduction evolution of Fagales.” Planta 258(2): 23. https://doi.org/10.1007/s00425-023-04178-0
