# Supplementary material for: Evolutionary Origin of Prolonged Delayed Fertilization in the Fagaceae
Source: Ecol Evol. 2026 May 13;16(5):e73662. doi: 10.1002/ece3.73662 (PMC13171224; doi:10.1002/ece3.73662)
Supplement: Supplementary file 4 — Table S4: Summary of model settings and results of ancestral state reconstruction using BayesTraits. The model shown in bold was selected as the best‐fitting model based on Bayes factor comparisons calculated from log marginal likelihoods. [file ECE3-16-e73662-s005.xlsx]

## Sheet: Sheet1
Table S4. Summary of model settings and results of ancestral state reconstruction using BayesTraits. The model shown in bold was selected as the best-fitting model based on Bayes factor comparisons calculated from log marginal likelihoods.
Trait type	Model ID	Model type	Restriction	Number of parameters	log marginal likelihood
Fruiting_A	1-001	−	unrestricted	2	-37.6699
	1-002	−	unrestricted	4	-36.9266
	1-003	−	unrestricted	4	-36.6322
	1-004	−	unrestricted	4	-37.8431
	1-005	−	unrestricted	4	-35.4602
	1-006	−	unrestricted	4	-37.6611
	1-007	−	unrestricted	4	-36.4501
	1-008	−	unrestricted	4	-37.866
	1-009	−	unrestricted	4	-36.7176
	1-010	−	unrestricted	4	-37.1684
	1-011	−	unrestricted	4	-37.1967
	1-012	−	unrestricted	4	-36.3868
	1-013	−	unrestricted	4	-36.2912
	1-014	−	unrestricted	4	-37.7144
	1-015	−	unrestricted	4	-37.957
	1-016	−	unrestricted	4	-37.3799
	1-017	−	unrestricted	6	-37.8129
	1-018	−	unrestricted	6	-37.8231
	1-019	−	unrestricted	6	-35.1798
	1-020	−	unrestricted	6	-37.7369
	1-021	−	unrestricted	6	-37.8118
	1-022	−	unrestricted	6	-35.0871
	1-023	−	unrestricted	6	-37.6475
	1-024	−	unrestricted	6	-36.4003
	1-025	−	unrestricted	6	-38.789
	1-026	−	unrestricted	6	-36.1388
	1-027	−	unrestricted	6	-38.4074
	1-028	−	unrestricted	6	-36.584
	1-029	−	unrestricted	6	-38.8117
	1-030	−	unrestricted	6	-37.9125
	1-031	−	unrestricted	6	-35.3881
	1-032	−	unrestricted	6	-37.5836
	1-033	−	unrestricted	6	-37.8948
	1-034	−	unrestricted	6	-37.7237
	1-035	−	unrestricted	6	-37.4702
	1-036	−	unrestricted	6	-35.5093
	1-037	−	unrestricted	6	-38.1228
	1-038	−	unrestricted	6	-37.6242
	1-039	−	unrestricted	6	-37.641
	1-040	−	unrestricted	6	-37.7459
	1-041	−	unrestricted	6	-37.6866
	1-042	−	unrestricted	8	-37.5587
	1-043	−	unrestricted	8	-36.069
	1-044	−	unrestricted	8	-38.1086
	1-045	−	unrestricted	8	-36.1977
	1-046	−	unrestricted	8	-36.7215
	1-047	−	unrestricted	8	-38.7968
	1-048	−	unrestricted	8	-36.2194
	1-049	−	unrestricted	8	-38.5342
	1-050	−	unrestricted	8	-36.3067
	1-051	−	unrestricted	8	-38.605
	1-052	−	unrestricted	10	-36.9389
	1-053	−	restricted	1	-35.5838
	1-054	−	restricted	2	-36.5091
	1-055	−	restricted	2	-35.9086
	1-056	−	restricted	2	-36.1991
	1-057	−	restricted	2	-35.2011
	1-058	−	restricted	2	-36.4612
	1-059	−	restricted	2	-36.0819
	1-060	−	restricted	2	-36.4982
	1-061	−	restricted	2	-36.1301
	1-062	−	restricted	2	-36.5532
	1-063	−	restricted	2	-35.9414
	1-064	−	restricted	2	-36.1456
	1-065	−	restricted	2	-36.196
	1-066	−	restricted	2	-36.2978
	1-067	−	restricted	2	-36.1485
	1-068	−	restricted	2	-36.0321
	1-069	−	restricted	3	-37.4627
	1-070	−	restricted	3	-37.6468
	1-071	−	restricted	3	-34.9461
	1-072	−	restricted	3	-37.5886
	1-073	−	restricted	3	-37.5609
	1-074	−	restricted	3	-35.1432
	1-075	−	restricted	3	-37.3282
	1-076	−	restricted	3	-35.487
	1-077	−	restricted	3	-37.1979
	1-078	−	restricted	3	-35.0469
	1-079	−	restricted	3	-37.5472
	1-080	−	restricted	3	-35.1004
	1-081	−	restricted	3	-37.6892
	1-082	−	restricted	3	-37.2347
	1-083	−	restricted	3	-35.0376
	1-084	−	restricted	3	-37.3533
	1-085	−	restricted	3	-37.5351
	1-086	−	restricted	3	-37.5065
	1-087	−	restricted	3	-37.4429
	1-088	−	restricted	3	-35.2198
	1-089	−	restricted	3	-37.4983
	1-090	−	restricted	3	-37.4498
	1-091	−	restricted	3	-37.5381
	1-092	−	restricted	3	-37.4936
	1-093	−	restricted	3	-37.4525
	1-094	−	restricted	4	-36.1621
	1-095	−	restricted	4	-36.0117
	1-096	−	restricted	4	-38.3065
	1-097	−	restricted	4	-36.2216
	1-098	−	restricted	4	-35.9419
	1-099	−	restricted	4	-38.5063
	1-100	−	restricted	4	-36.019
	1-101	−	restricted	4	-38.1287
	1-102	−	restricted	4	-36.1191
	1-103	−	restricted	4	-38.2547
	1-104	−	restricted	5	-37.0522
Fruiting_B	2-001	−	unrestricted	2	-36.0356
	2-002	−	unrestricted	4	-35.5764
	2-003	−	unrestricted	4	-34.959
	2-004	−	unrestricted	4	-35.791
	2-005	−	unrestricted	4	-34.0116
	2-006	−	unrestricted	4	-35.661
	2-007	−	unrestricted	4	-34.9878
	2-008	−	unrestricted	4	-36.0386
	2-009	−	unrestricted	4	-35.4526
	2-010	−	unrestricted	4	-35.7633
	2-011	−	unrestricted	4	-35.5649
	2-012	−	unrestricted	4	-35.6591
	2-013	−	unrestricted	4	-34.7581
	2-014	−	unrestricted	4	-35.8066
	2-015	−	unrestricted	4	-36.4471
	2-016	−	unrestricted	4	-35.9605
	2-017	−	unrestricted	6	-36.3762
	2-018	−	unrestricted	6	-35.9908
	2-019	−	unrestricted	6	-34.2561
	2-020	−	unrestricted	6	-36.426
	2-021	−	unrestricted	6	-36.0604
	2-022	−	unrestricted	6	-33.904
	2-023	−	unrestricted	6	-35.9847
	2-024	−	unrestricted	6	-34.964
	2-025	−	unrestricted	6	-36.7756
	2-026	−	unrestricted	6	-34.8796
	2-027	−	unrestricted	6	-37.0347
	2-028	−	unrestricted	6	-35.129
	2-029	−	unrestricted	6	-36.958
	2-030	−	unrestricted	6	-36.2348
	2-031	−	unrestricted	6	-33.9055
	2-032	−	unrestricted	6	-35.9647
	2-033	−	unrestricted	6	-36.1172
	2-034	−	unrestricted	6	-36.4865
	2-035	−	unrestricted	6	-35.8397
	2-036	−	unrestricted	6	-34.0748
	2-037	−	unrestricted	6	-36.218
	2-038	−	unrestricted	6	-36.5407
	2-039	−	unrestricted	6	-36.497
	2-040	−	unrestricted	6	-36.6508
	2-041	−	unrestricted	6	-36.2902
	2-042	−	unrestricted	8	-35.8826
	2-043	−	unrestricted	8	-34.3042
	2-044	−	unrestricted	8	-36.816
	2-045	−	unrestricted	8	-34.9164
	2-046	−	unrestricted	8	-35.1817
	2-047	−	unrestricted	8	-37.2229
	2-048	−	unrestricted	8	-34.6277
	2-049	−	unrestricted	8	-36.7319
	2-050	−	unrestricted	8	-34.4085
	2-051	−	unrestricted	8	-36.7134
	2-052	−	unrestricted	10	-35.419
	2-053	−	restricted	1	-34.1583
	2-054	−	restricted	2	-34.4973
	2-055	−	restricted	2	-34.392
	2-056	−	restricted	2	-34.3053
	2-057	−	restricted	2	-33.3516
	2-058	−	restricted	2	-34.3953
	2-059	−	restricted	2	-34.8327
	2-060	−	restricted	2	-34.5625
	2-061	−	restricted	2	-34.7155
	2-062	−	restricted	2	-34.17
	2-063	−	restricted	2	-34.4109
	2-064	−	restricted	2	-34.9706
	2-065	−	restricted	2	-34.589
	2-066	−	restricted	2	-34.2554
	2-067	−	restricted	2	-34.5099
	2-068	−	restricted	2	-34.5111
	2-069	−	restricted	3	-36.0256
	2-070	−	restricted	3	-35.5593
	2-071	−	restricted	3	-33.4799
	2-072	−	restricted	3	-35.6723
	2-073	−	restricted	3	-35.7144
	2-074	−	restricted	3	-33.6346
	2-075	−	restricted	3	-35.6721
	2-076	−	restricted	3	-33.562
	2-077	−	restricted	3	-36.0642
	2-078	−	restricted	3	-33.9101
	2-079	−	restricted	3	-36.2946
	2-080	−	restricted	3	-33.4752
	2-081	−	restricted	3	-35.8497
	2-082	−	restricted	3	-35.6979
	2-083	−	restricted	3	-33.938
	2-084	−	restricted	3	-35.8104
	2-085	−	restricted	3	-35.9002
	2-086	−	restricted	3	-36.2528
	2-087	−	restricted	3	-35.7405
	2-088	−	restricted	3	-33.4001
	2-089	−	restricted	3	-35.5466
	2-090	−	restricted	3	-36.0732
	2-091	−	restricted	3	-36.0525
	2-092	−	restricted	3	-35.7218
	2-093	−	restricted	3	-36.0338
	2-094	−	restricted	4	-34.6463
	2-095	−	restricted	4	-34.3732
	2-096	−	restricted	4	-36.7885
	2-097	−	restricted	4	-34.4641
	2-098	−	restricted	4	-34.7528
	2-099	−	restricted	4	-37.0362
	2-100	−	restricted	4	-34.5442
	2-101	−	restricted	4	-36.7259
	2-102	−	restricted	4	-34.6867
	2-103	−	restricted	4	-36.3451
	2-104	−	restricted	5	-35.7282
Pollination	3-001	−	unrestricted	2	-18.7441
	3-002	−	restricted	1	-15.4298
Leafing	4-001	−	unrestricted	2	-33.6392
	4-002	−	restricted	1	-30.7727
Fruiting & Pollination	5-001	dependent	unrestricted	8	-50.3284
	5-002	dependent	restricted	4	-50.6455
	5-003	independent	unrestricted	4	-50.1309
	5-004	independent	restricted	2	-49.1092
Fruiting & Leafing	6-001	dependent	unrestricted	8	-64.0419
	6-002	dependent	restricted	4	-63.3063
	6-003	independent	unrestricted	4	-64.4223
	6-004	independent	restricted	2	-62.2758
Note.
“Fruiting_A” and “Fruiting_B” denote two alternative datasets used for the ancestral state reconstructions of the fruiting trait. In “Fruiting_A”, Quercus suber is treated as a 1-year fruiting, whereas in “Fruiting_B” it is treated as a 2-year fruiting species.
